# Supplementary material for: Characterization of the Antibacterial Activity of an SiO2 Nanoparticular Coating to Prevent Bacterial Contamination in Blood Products
Source: Antibiotics (Basel). 2022 Jan 14;11(1):107. doi: 10.3390/antibiotics11010107 (PMC8773057; doi:10.3390/antibiotics11010107)
Supplement: Supplementary file 1 [file antibiotics-11-00107-s001.zip]

Archive with 1 entries (1 files):
- antibiotics-1539828-supplementary.pdf
